# Supplementary material for: Similar acute physiological responses from effort and duration matched leg press and recumbent cycling tasks
Source: PeerJ. 2018 Feb 28;6:e4403. doi: 10.7717/peerj.4403 (PMC5834933; doi:10.7717/peerj.4403)
Supplement: Supplemental Information 1 [file peerj-06-4403-s001.xlsx]

## Sheet: Sheet1
Demographics		Leg Press
		Set1								Rest 1					Set 2								Rest 2					Set 3								Rest 3					Set 4								Rest 4
Participant	Resting Lactate	Mean VO2	Peak VO2	Mean RER	Peak RER	Lactate	Aerobic Energy	Anaerobic Energy	Total Energy	Mean VO2	Peak VO2	Mean RER	Peak RER	Energy	Mean VO2	Peak VO2	Mean RER	Peak RER	Lactate	Aerobic Energy	Anaerobic Energy	Total Energy	Mean VO2	Peak VO2	Mean RER	Peak RER	Energy	Mean VO2	Peak VO2	Mean RER	Peak RER	Lactate	Aerobic Energy	Anaerobic Energy	Total Energy	Mean VO2	Peak VO2	Mean RER	Peak RER	Energy	Mean VO2	Peak VO2	Mean RER	Peak RER	Lactate	Aerobic Energy	Anaerobic Energy	Total Energy	Mean VO2
AB	1.7	10.8667	26.7	0.897857	1.1	4	5.15623	3.27405	8.43028	14.2575	29.2	0.928333	1.3	25.4372	16.8929	33.4	0.898182	1.18	3.8	8.01566	2.98935	11.005	14.3728	33.1	1.00912	1.23	25.6428	16.5867	33.5	0.953158	1.2	5.1	7.87037	4.8399	12.7103	13.3882	32.6	0.975034	1.21	23.8861	14.825	43.2	0.892105	1.01	8.3	7.03446	9.3951	16.4296	14.0246
CP	1.9					7.4													9													10.7													12.8
DL	2.1	20.5107	33.9	0.82871	0.96	8.8	7.87611	7.7184	15.5945	18.2307	36.4	1.01676	1.25	26.3222	15.2667	26	0.796923	0.87	10	5.8624	9.1008	14.9632	15.1769	47.4	1.04587	1.21	21.913	14.0367	29.9	0.854848	1.11	7.8	5.39008	6.5664	11.9565	17.4786	1.36	1.04656	1.36	25.2363	17	33.6	0.804375	0.95	9.9	6.528	8.9856	15.5136	17.0697
DP	2.9	24.8097	31.9	0.956774	1.31	11.4	13.298	13.668	26.966	17.9452	33.9	1.36861	1.53	36.1661	26.6308	35	1.01179	1.21	14	14.2741	17.8488	32.1229	20.8467	36.9	1.22033	1.39	42.0135	25.2971	35.8	1.02114	1.31	15.2	13.5593	19.7784	33.3377	18.1273	33.9	1.13965	1.27	36.533	32.4968	38.2	0.870806	0.96	15.2	17.4183	19.7784	37.1967	16.2595
GM	1.6	12.7875	21.6	0.935	1.19	6.3	5.37075	5.922	11.2927	14.8356	26.8	1.02773	1.32	23.4284	16.8074	32.5	0.862963	1.11	4.4	7.05911	3.528	10.5871	14.0784	29	1.07753	1.68	22.2325	15.7056	21.8	0.931944	1.04	7	6.59633	6.804	13.4003	15.9596	38.3	1.03687	1.28	25.2034	16.1696	25.4	0.905652	1.12	10.8	6.79122	11.592	18.3832	16.0127
JD	6.2	28.3333	46.4	0.847742	1	13.8	10.965	8.8236	19.7886	20.6094	57.6	1.07442	1.31	29.9891	25.9605	60.2	0.939767	1.08	13	10.0467	7.8948	17.9415	21.3653	46.8	1.1209	1.39	31.089	29.0947	54.7	0.89725	1.06	13.3	11.2597	8.2431	19.5028	22.0463	46.2	1.12675	1.32	32.08	29.2977	67.5	0.931818	1.15	16.3	11.3382	11.7261	23.0643	21.6344
JW	3.71	16.6457	30.5	0.845429	1.07	3.81	6.65829	0.12	6.77829	11.2712	30.7	1.36564	1.99	16.9519	14.4588	25.2	0.963235	1.22	5.47	5.78353	2.112	7.89553	12.2704	30.1	1.21708	1.76	18.4546	15.1525	28.3	0.96775	1.2	6.77	6.061	3.672	9.733	11.7095	30.6	1.22234	1.71	17.6111	15.1533	25.4	0.887097	1.07	8.51	6.06133	5.76	11.8213	12.1133
NL	1.8	15.8	32.1	0.84	0.97	12.3	6.636	13.23	19.866	14.4095	26	1.1073	1.4	22.7555	14.7611	22.5	0.901579	1.07	9.2	6.19967	9.324	15.5237	14.9148	36.6	0.979789	1.16	23.5534	15.4846	27.1	0.887692	1	10.6	6.50354	11.088	17.5915	15.8908	33	1.11216	1.3	25.0948	14.7722	35	0.948421	1.13	14.8	6.20433	16.38	22.5843	15.6471
Oxycon system failed during data collection.
[truncated: 93 more columns]

## Sheet: Sheet2
RT1VO2m		AE1VO2m
RT1VO2p		AE1VO2p
RT1RERm		AE1RERm
RT1RERp		AE1RERp
RT1Blac		AE1Blac
RT1AerobicE		AE1AerobicE
RT1AnaerobicE		AE1AnaerobicE
RT1TotalE		AE1TotalE
RT2VO2m		AE2VO2m
RT2VO2p		AE2VO2p
RT2RERm		AE2RERm
RT2RERp		AE2RERp
RT2Blac		AE2Blac
RT2AerobicE		AE2AerobicE
RT2AnaerobicE		AE2AnaerobicE
RT2TotalE		AE2TotalE
RT3VO2m		AE3VO2m
RT3VO2p		AE3VO2p
RT3RERm		AE3RERm
RT3RERp		AE3RERp
RT3Blac		AE3Blac
RT3AerobicE		AE3AerobicE
RT3AnaerobicE		AE3AnaerobicE
RT3TotalE		AE3TotalE
RT4VO2m		AE4VO2m
RT4VO2p		AE4VO2p
RT4RERm		AE4RERm
RT4RERp		AE4RERp
RT4Blac		AE4Blac
RT4AerobicE		AE4AerobicE
RT4AnaerobicE		AE4AnaerobicE
RT4TotalE		AE4TotalE
RTAvgVO2m		AEAvgVO2m
RTAvgVO2p		AEAvgVO2p
RTAvgRERm		AEAvgRERm
RTAvgRERp		AEAvgRERp
RTAvgBlac		AEAvgBlac
RTTotalAerobicE		AETotalAerobicE
RTTotalAnaerobicE		AETotalAnaerobicE
RTTotalTotalE		AETotalTotalE
