# Supplementary material for: Similar acute physiological responses from effort and duration matched leg press and recumbent cycling tasks
Source: PeerJ. 2018 Feb 28;6:e4403. doi: 10.7717/peerj.4403 (PMC5834933; doi:10.7717/peerj.4403)
Supplement: Supplemental Information 2 [file peerj-06-4403-s002.xlsx]

## Sheet: Sheet1
	Leg Press			Recumbent Bike
Participant	Pre	Post	Change	Pre	Post	Change
AB	3.41	3.91	0.5	3.33	3.67	0.34
JW	6.6	6.48	-0.12	5.8	6.85	1.05
JD	5.36	5.7	0.34	4.08	5.61	1.53
NL	5.74	6.24	0.5	4.71	5.84	1.13
CP	5.13	6.14	1.01	5.97	5.68	-0.29
GM	6.18	6.69	0.51	6.29	7.05	0.76
PL	4.53	5.68	1.15	5.19	5.18	-0.01
DP	4.91	4.47	-0.44	4.67	5.44	0.77
