# Supplementary material for: Similar acute physiological responses from effort and duration matched leg press and recumbent cycling tasks
Source: PeerJ. 2018 Feb 28;6:e4403. doi: 10.7717/peerj.4403 (PMC5834933; doi:10.7717/peerj.4403)
Supplement: Supplemental Information 4 [file peerj-06-4403-s004.xlsx]

## Sheet: Sheet1
	Leg Press										Recumbent Bike
	Set 1		Set 2		Set 3		Set 4		Avg		Set 1		Set 2		Set 3		Set 4		Avg
Participant	RPE-E	RPE-D	RPE-E	RPE-D	RPE-E	RPE-D	RPE-E	RPE-D	RPE-E	RPE-D	RPE-E	RPE-D	RPE-E	RPE-D	RPE-E	RPE-D	RPE-E	RPE-D	RPE-E	RPE-D
AB	7	6	8	8	8	8	7	7	7.5	7.25	5	6	6	6	7	7	7	7	6.25	6.5
JW	7	5	7	8	9	9	10	9	8.25	7.75	7	5	7	5	9	9	7	8	7.5	6.75
JD	8	3	8	4	9	4	10	5	8.75	4	5	2	6	4	9	6	9	6	7.25	4.5
NL	10	7	10	7	10	7	10	7	10	7	5	6	7	8	8	9	9	9	7.25	8
CP	4	4	7	5	10	10	10	10	7.75	7.25	5	3	9	8	10	8	10	7	8.5	6.5
GM	4	1	4	3	5	5	7	7	5	4	4	2	6	5	7	7	8	8	6.25	5.5
PL	8	2	10	2	10	5			9.33333	3	7	2	9	5	10	6	9	6	8.75	4.75
DP	9	7	10	9	10	10	10	10	9.75	9	7	3	7	3	8	7	9	8	7.75	5.25
DL	3	7	3	7	4	9	10	4	5	6.75	9	6	8	7	7	8	8	9	8	7.5

## Sheet: Sheet2
Set 1	RT1RPEe
	RT1RPEd
Set 2	RT2RPEe
	RT2RPEd
Set 3	RT3RPEe
	RT3RPEd
Set 4	RT4RPEe
	RT4RPEd
Avg	RTAvgRPEe
	RTAvgRPEd
Set 1	AE1RPEe
	AE1RPEd
Set 2	AE2RPEe
	AE2RPEd
Set 3	AE3RPEe
	AE3RPEd
Set 4	AE4RPEe
	AE4RPEd
Avg	AEAvgRPEe
	AEAvgRPEd
